# Supplementary material for: Low-Temperature-Mediated Promoter Methylation Relates to the Expression of TaPOR2D, Affecting the Level of Chlorophyll Accumulation in Albino Wheat (Triticum aestivum L.)
Source: Int J Mol Sci. 2023 Sep 28;24(19):14697. doi: 10.3390/ijms241914697 (PMC10573025; doi:10.3390/ijms241914697)
Supplement: Supplementary file 1 [file ijms-24-14697-s001.zip]

Archive with 14 entries (14 files):
- Captions.pdf
- Figure1.tif
- Figure2.tif
- Figure3.jpg
- Figure4.tif
- Figure5.tif
- Figure6.tif
- Figure7.tif
- Figure8.tif
- Figure9.tif
- FigureS1.tif
- FigureS2.tif
- FigureS3.tif
- supplementary materials.pdf
